# Supplementary material for: A new species of Asymphyloptera Collin (Diptera, Empididae, Clinocerinae) from the Colombian Andean-Amazon cloud forest, and an updated key to males of South American species
Source: Zookeys. 2026 Apr 30;1278:215–24. doi: 10.3897/zookeys.1278.188430 (PMC13153813; doi:10.3897/zookeys.1278.188430)
Supplement: XML Treatment for Asymphyloptera [file zookeys.1278.188430-treatment1.xml]

<!DOCTYPE tp:taxon-treatment
  PUBLIC "-//TaxonX//DTD Taxonomic Treatment Publishing DTD v0 20100105//EN" "tax-treatment-NSO.dtd">
<tp:taxon-treatment xmlns:tp="http://www.plazi.org/taxpub"><tp:treatment-meta><kwd-group><label>Taxon classification</label><kwd>
                <named-content content-type="kingdom">Animalia</named-content>
              </kwd><kwd>
                <named-content content-type="order">Diptera</named-content>
              </kwd><kwd>
                <named-content content-type="family">Empididae</named-content>
              </kwd></kwd-group><mixed-citation publication-type="journal"><person-group><name><surname>Ramos-Pastrana</surname><given-names>Yardany</given-names></name><name><surname>Córdoba-Suarez</surname><given-names>Eric</given-names></name><name><surname>Gamboa</surname><given-names>Jean</given-names></name></person-group><article-title>A new species of <italic><tp:taxon-name><tp:taxon-name-part taxon-name-part-type="genus" reg="Asymphyloptera">Asymphyloptera</tp:taxon-name-part></tp:taxon-name></italic> Collin (<tp:taxon-name><tp:taxon-name-part taxon-name-part-type="order" reg="Diptera">Diptera</tp:taxon-name-part></tp:taxon-name>, <tp:taxon-name><tp:taxon-name-part taxon-name-part-type="family" reg="Empididae">Empididae</tp:taxon-name-part></tp:taxon-name>, <tp:taxon-name><tp:taxon-name-part taxon-name-part-type="subfamily" reg="Clinocerinae">Clinocerinae</tp:taxon-name-part></tp:taxon-name>) from the Colombian Andean-Amazon cloud forest, and an updated key to males of South American species</article-title><source>Zookeys</source><day>30</day><month>04</month><year>2026</year><volume>1278</volume><fpage>215</fpage><lpage>224</lpage><pub-id pub-id-type="doi">10.3897/zookeys.1278.188430</pub-id></mixed-citation></tp:treatment-meta><tp:nomenclature><tp:taxon-name><object-id xmlns:xlink="http://www.w3.org/1999/xlink" content-type="arpha" xlink:type="simple">EF7EFCD3-779A-5F66-B7A0-324D37A60DBA</object-id>
                    		<tp:taxon-name-part taxon-name-part-type="genus" reg="Asymphyloptera">Asymphyloptera</tp:taxon-name-part>
                    	</tp:taxon-name><tp:taxon-authority>Collin, 1933</tp:taxon-authority><tp:nomenclature-citation-list><tp:nomenclature-citation><tp:taxon-name>
                  <tp:taxon-name-part taxon-name-part-type="genus" reg="Asymphyloptera">Asymphyloptera</tp:taxon-name-part>
                </tp:taxon-name><comment> Collin, 1933: 323. Type species: <tp:taxon-name><tp:taxon-name-part taxon-name-part-type="genus" reg="Asymphyloptera">A.</tp:taxon-name-part> <tp:taxon-name-part taxon-name-part-type="species" reg="discrepans">discrepans</tp:taxon-name-part></tp:taxon-name> Collin, 1933, by original designation.</comment></tp:nomenclature-citation></tp:nomenclature-citation-list></tp:nomenclature><tp:treatment-sec sec-type="Diagnosis"><title>Diagnosis.</title><p>[adapted from <xref ref-type="bibr" rid="B13">Sinclair (2015)</xref> and <xref ref-type="bibr" rid="B9">Ramos-Pastrana et al. (2023)</xref>]. Very small size (wing length &lt; 2.5 mm); face broad with distinct clypeus; postpedicel globular with long, slender apical extension; mouthparts narrow with palpus elongate and narrowly pointed, appressed to proboscis; unusual wing venation, where R<sub>2+3</sub> is branched and the upper crossvein of cell dm (= base of M<sub>2</sub>) is absent; cercus with anterior and posterior lobes (rarely anterior lobe absent); epandrium narrow, with elongated setae apically; surstylus with acute apex (rarely flattened or rounded); and phallus straight or arched, mainly membranous apically.</p></tp:treatment-sec><tp:treatment-sec sec-type="Distribution"><title>Distribution.</title><p>In Australasia, this genus is known from Australia, New Caledonia, New Zealand and Philip Island (Norfolk) (<xref ref-type="bibr" rid="B11">Sinclair 1995</xref>). In the New World, this genus is recorded from Chile, Colombia, Costa Rica, Dominica, Ecuador, Mexico, Peru, Venezuela, and the USA (Arizona). The genus is also known from Puerto Rico (<xref ref-type="bibr" rid="B5">Cumming and Sinclair 2009</xref>), but the specimens have not been relocated (<xref ref-type="bibr" rid="B13">Sinclair 2015</xref>; <xref ref-type="bibr" rid="B9">Ramos-Pastrana et al. (2023)</xref>.</p><sec sec-type="Species of Asymphyloptera from Colombia" id="sec6"><title>Species of <italic><tp:taxon-name><tp:taxon-name-part taxon-name-part-type="genus" reg="Asymphyloptera">Asymphyloptera</tp:taxon-name-part></tp:taxon-name></italic> from Colombia</title></sec></tp:treatment-sec><ref-list><ref id="B13"><mixed-citation xmlns:xlink="http://www.w3.org/1999/xlink" xlink:type="simple">Sinclair BJ (2015) New World species of <italic><tp:taxon-name><tp:taxon-name-part taxon-name-part-type="genus">Asymphyloptera</tp:taxon-name-part></tp:taxon-name></italic> Collin (<tp:taxon-name><tp:taxon-name-part taxon-name-part-type="order">Diptera</tp:taxon-name-part></tp:taxon-name>: <tp:taxon-name><tp:taxon-name-part taxon-name-part-type="family">Empididae</tp:taxon-name-part></tp:taxon-name>: <tp:taxon-name><tp:taxon-name-part taxon-name-part-type="subfamily">Clinocerinae</tp:taxon-name-part></tp:taxon-name>). Zootaxa 4048(4): 553–564. <ext-link xlink:href="10.11646/zootaxa.4048.4.6" ext-link-type="doi" xlink:type="simple">https://doi.org/10.11646/zootaxa.4048.4.6</ext-link></mixed-citation></ref><ref id="B9"><mixed-citation xmlns:xlink="http://www.w3.org/1999/xlink" xlink:type="simple">Ramos-Pastrana Y, Córdoba-Suarez E, Sinclair BJ (2023) Two new species of <italic><tp:taxon-name><tp:taxon-name-part taxon-name-part-type="genus">Asymphyloptera</tp:taxon-name-part></tp:taxon-name></italic> Collin (<tp:taxon-name><tp:taxon-name-part taxon-name-part-type="order">Diptera</tp:taxon-name-part></tp:taxon-name>: <tp:taxon-name><tp:taxon-name-part taxon-name-part-type="family">Empididae</tp:taxon-name-part></tp:taxon-name>: <tp:taxon-name><tp:taxon-name-part taxon-name-part-type="subfamily">Clinocerinae</tp:taxon-name-part></tp:taxon-name>) from Colombia, with an updated key to males of New World species. Zootaxa 5374(3): 437–444. <ext-link xlink:href="10.11646/zootaxa.5374.3.8" ext-link-type="doi" xlink:type="simple">https://doi.org/10.11646/zootaxa.5374.3.8</ext-link></mixed-citation></ref><ref id="B11"><mixed-citation xmlns:xlink="http://www.w3.org/1999/xlink" xlink:type="simple">Sinclair BJ (1995) Generic revision of the <tp:taxon-name><tp:taxon-name-part taxon-name-part-type="subfamily">Clinocerinae</tp:taxon-name-part></tp:taxon-name> (<tp:taxon-name><tp:taxon-name-part taxon-name-part-type="family">Empididae</tp:taxon-name-part></tp:taxon-name>), and description and phylogenetic relationships of the <tp:taxon-name><tp:taxon-name-part taxon-name-part-type="subfamily">Trichopezinae</tp:taxon-name-part></tp:taxon-name>, new status (<tp:taxon-name><tp:taxon-name-part taxon-name-part-type="order">Diptera</tp:taxon-name-part></tp:taxon-name>: <tp:taxon-name><tp:taxon-name-part taxon-name-part-type="superfamily">Empidoidea</tp:taxon-name-part></tp:taxon-name>). The Canadian Entomologist 127: 665–752. <ext-link xlink:href="10.4039/Ent127665-5" ext-link-type="doi" xlink:type="simple">https://doi.org/10.4039/Ent127665-5</ext-link></mixed-citation></ref><ref id="B5"><mixed-citation xmlns:xlink="http://www.w3.org/1999/xlink" xlink:type="simple">Cumming JM, Sinclair BJ (2009) <tp:taxon-name><tp:taxon-name-part taxon-name-part-type="family">Empididae</tp:taxon-name-part></tp:taxon-name> (dance flies, balloon flies, predaceous flies) [Chapter] 48. In: Brown BV, Borkent A, Cumming JM, Wood DM, Woodley NE, Zumbado MA (Eds) Manual of Central American <tp:taxon-name><tp:taxon-name-part taxon-name-part-type="order">Diptera</tp:taxon-name-part></tp:taxon-name>. Vol. 1. NRC Research Press, Ottawa, Ontario, 653–670.</mixed-citation></ref></ref-list></tp:taxon-treatment>
