# Supplementary material for: A new species of Asymphyloptera Collin (Diptera, Empididae, Clinocerinae) from the Colombian Andean-Amazon cloud forest, and an updated key to males of South American species
Source: Zookeys. 2026 Apr 30;1278:215–24. doi: 10.3897/zookeys.1278.188430 (PMC13153813; doi:10.3897/zookeys.1278.188430)
Supplement: XML Treatment for Asymphyloptera andinoamazonica [file zookeys.1278.188430-treatment2.xml]

<!DOCTYPE tp:taxon-treatment
  PUBLIC "-//TaxonX//DTD Taxonomic Treatment Publishing DTD v0 20100105//EN" "tax-treatment-NSO.dtd">
<tp:taxon-treatment xmlns:tp="http://www.plazi.org/taxpub"><tp:treatment-meta><kwd-group><label>Taxon classification</label><kwd>
                <named-content content-type="kingdom">Animalia</named-content>
              </kwd><kwd>
                <named-content content-type="order">Diptera</named-content>
              </kwd><kwd>
                <named-content content-type="family">Empididae</named-content>
              </kwd></kwd-group><mixed-citation publication-type="journal"><person-group><name><surname>Ramos-Pastrana</surname><given-names>Yardany</given-names></name><name><surname>Córdoba-Suarez</surname><given-names>Eric</given-names></name><name><surname>Gamboa</surname><given-names>Jean</given-names></name></person-group><article-title>A new species of <italic><tp:taxon-name><tp:taxon-name-part taxon-name-part-type="genus" reg="Asymphyloptera">Asymphyloptera</tp:taxon-name-part></tp:taxon-name></italic> Collin (<tp:taxon-name><tp:taxon-name-part taxon-name-part-type="order" reg="Diptera">Diptera</tp:taxon-name-part></tp:taxon-name>, <tp:taxon-name><tp:taxon-name-part taxon-name-part-type="family" reg="Empididae">Empididae</tp:taxon-name-part></tp:taxon-name>, <tp:taxon-name><tp:taxon-name-part taxon-name-part-type="subfamily" reg="Clinocerinae">Clinocerinae</tp:taxon-name-part></tp:taxon-name>) from the Colombian Andean-Amazon cloud forest, and an updated key to males of South American species</article-title><source>Zookeys</source><day>30</day><month>04</month><year>2026</year><volume>1278</volume><fpage>215</fpage><lpage>224</lpage><pub-id pub-id-type="doi">10.3897/zookeys.1278.188430</pub-id></mixed-citation></tp:treatment-meta><tp:nomenclature><tp:taxon-name><object-id xmlns:xlink="http://www.w3.org/1999/xlink" content-type="arpha" xlink:type="simple">88D9F12E-47CE-5851-BAB8-63E3D51E2643</object-id>
                    		<tp:taxon-name-part taxon-name-part-type="genus" reg="Asymphyloptera">Asymphyloptera</tp:taxon-name-part> <tp:taxon-name-part taxon-name-part-type="species" reg="andinoamazonica">andinoamazonica</tp:taxon-name-part>
                    	
                    		<object-id xmlns:xlink="http://www.w3.org/1999/xlink" content-type="zoobank" xlink:type="simple">https://zoobank.org/7C249508-21F0-4EC3-A1E8-EBDF9B3A13CE</object-id>
                    	</tp:taxon-name><tp:taxon-authority>Ramos-Pastrana &amp; Córdoba-Suarez</tp:taxon-authority><tp:taxon-status xmlns:xlink="http://www.w3.org/1999/xlink" xlink:type="simple">sp. nov.</tp:taxon-status><xref ref-type="fig" rid="F1">Figs 1</xref><xref ref-type="fig" rid="F3">, 3</xref></tp:nomenclature><tp:treatment-sec sec-type="Diagnosis"><title>Diagnosis.</title><p>Postpedicel trapezoidal with a few shorter, yellow scattered setae, apical setae longer; 3 dorsocentral setae, middle dorsocentral setae offset; epandrium narrow medially, with upper margin gradually narrowing and long setae apically; phallus strongly arched posteriorly, approximately 2.5× longer than the epandrium, apex tapered to narrow point, with surrounding expanded and flattened membrane; and ejaculatory apodeme narrow, not expanded, with acute base.</p></tp:treatment-sec><tp:treatment-sec sec-type="Description"><title>Description.</title><p><bold>Male</bold> (holotype). Head (Fig. <xref ref-type="fig" rid="F1">1A</xref>). Brown pruinose. Postpedicel trapezoidal with a few shorter yellow scattered setae, apical setae longer; slender apical extension arising subapically (Fig. <xref ref-type="fig" rid="F1">1B</xref>). Ocellar setae slender, about ½ length of postpedicel. Labrum slightly shorter than clypeus; palpus brown, subequal in length to labrum, tapered to slender apex (Fig. <xref ref-type="fig" rid="F1">1A</xref>).</p><fig id="F1" position="float" orientation="portrait"><object-id xmlns:xlink="http://www.w3.org/1999/xlink" content-type="doi" xlink:type="simple">10.3897/zookeys.1278.188430.figure1</object-id><object-id xmlns:xlink="http://www.w3.org/1999/xlink" content-type="arpha" xlink:type="simple">4DB8FEB3-E3F8-5540-948F-E3BD7DB4D880</object-id><label>Figure 1.</label><caption><p><italic><tp:taxon-name><tp:taxon-name-part taxon-name-part-type="genus" reg="Asymphyloptera">Asymphyloptera</tp:taxon-name-part> <tp:taxon-name-part taxon-name-part-type="species" reg="andinoamazonica">andinoamazonica</tp:taxon-name-part></tp:taxon-name></italic> Ramos-Pastrana &amp; Córdoba-Suarez, sp. nov. (<named-content xmlns:xlink="http://www.w3.org/1999/xlink" content-type="dwc:collectionCode" xlink:title="LABORATORIO DE ENTOMOLOGIA UNIVERSIDAD DE LA AMAZONIA" xlink:href="https://scientific-collections.gbif.org/collection/399d6318-3d9f-4e00-88c8-2b310b5af781" xlink:type="simple">LEUA</named-content>–23191). Male. <bold>A</bold>. Habitus, left lateral view; <bold>B</bold>. Antenna; <bold>C</bold>. Thorax, dorsal view; <bold>D</bold>. Wing; <bold>E</bold>. Terminalia, lateral view; <bold>F</bold>. Terminalia illustration, lateral view.</p></caption><graphic xmlns:xlink="http://www.w3.org/1999/xlink" xlink:href="zookeys-1278-215_article-188430__-g001.jpg" id="oo_1613751.jpg" position="float" orientation="portrait" xlink:type="simple"><uri content-type="original_file" xlink:type="simple">https://binary.pensoft.net/fig/1613751</uri></graphic></fig><p>Pleura brown in anterior half, light brown in posterior half (Fig. <xref ref-type="fig" rid="F1">1A</xref>). Chaetotaxy stout; 1 short, slender postpronotal seta; 2 stout notopleural setae, lower seta slightly shorter; 3 dorsocentral setae, middle dorsocentral seta offset; 2 apical scutellar setae, subequal in length to dorsocentral setae, lacking lateral scutellar setae (Fig. <xref ref-type="fig" rid="F1">1C</xref>). Legs (Fig. <xref ref-type="fig" rid="F1">1A</xref>). Coxae and trochanters yellowish; femora dark brown, except ventrally yellowish; fore femur slightly wider than mid and hind femora, with two rows of slender setae ventrally; mid and hind femora slender, about 0.5× thickness of fore femur, with two rows of short, yellowish setae dorsally, one anterior and one posterior; tibiae brown with row of short setae, ventral most setae strong on fore tibia; hind tibia with apical comb. Wing length 1.36 mm (Fig. <xref ref-type="fig" rid="F1">1D</xref>); crossvein h weakly defined; base of wing with slender setulae along posterior margin. Halter brown.</p><p>Male terminalia (Fig. <xref ref-type="fig" rid="F1">1E, F</xref>). Cercus with anterior lobe not produced and narrow posterior lobe. Hypandrium prolonged as broad, paired postgonites; apical margin of postgonite acute, not extended anteriorly. Epandrium narrowed medially, with upper margin gradually narrowing and long setae apically. Surstylus shorter than cercus, arched, tapered to pointed apex, not extending beyond phallus. Phallus strongly arched posteriorly, approximately 2.5× longer than epandrium, apex tapered to narrow point, with surrounding expanded and flattened membrane. Ejaculatory apodeme narrow, not expanded, with acute base.</p><p><bold>Female</bold>. Unknown.</p></tp:treatment-sec><tp:treatment-sec sec-type="Type material"><title>Type material.</title><p>(47 ♂). <bold><italic>Holotype</italic></bold>: ♂: Colombia • <bold>Caquetá</bold>, Florencia, Vda.[Vereda] Sucre, Finca La Ruidosa, <named-content xmlns:xlink="http://www.w3.org/1999/xlink" content-type="dwc:verbatimCoordinates" xlink:type="simple">01°52'12"N, 75°40'09"W</named-content>, 2292 m[eters], 26–28.Sep[IX]–2023, Y. Ramos-Pastrana leg. (1 ♂ <named-content xmlns:xlink="http://www.w3.org/1999/xlink" content-type="dwc:collectionCode" xlink:title="LABORATORIO DE ENTOMOLOGIA UNIVERSIDAD DE LA AMAZONIA" xlink:href="https://scientific-collections.gbif.org/collection/399d6318-3d9f-4e00-88c8-2b310b5af781" xlink:type="simple">LEUA</named-content>-23191) (photographed specimen) / Captura con trampa Malaise en bh-MB [Bosque húmedo montano bajo] (Vegetación secundaria). <bold><italic>Paratypes</italic></bold> • <italic>idem</italic> (1 ♂ <named-content xmlns:xlink="http://www.w3.org/1999/xlink" content-type="dwc:collectionCode" xlink:title="LABORATORIO DE ENTOMOLOGIA UNIVERSIDAD DE LA AMAZONIA" xlink:href="https://scientific-collections.gbif.org/collection/399d6318-3d9f-4e00-88c8-2b310b5af781" xlink:type="simple">LEUA</named-content>-23192) • <italic>idem</italic> (1 ♂ <named-content xmlns:xlink="http://www.w3.org/1999/xlink" content-type="dwc:collectionCode" xlink:title="LABORATORIO DE ENTOMOLOGIA UNIVERSIDAD DE LA AMAZONIA" xlink:href="https://scientific-collections.gbif.org/collection/399d6318-3d9f-4e00-88c8-2b310b5af781" xlink:type="simple">LEUA</named-content>-23193) • <italic>idem</italic> (1 ♂ <named-content xmlns:xlink="http://www.w3.org/1999/xlink" content-type="dwc:collectionCode" xlink:title="LABORATORIO DE ENTOMOLOGIA UNIVERSIDAD DE LA AMAZONIA" xlink:href="https://scientific-collections.gbif.org/collection/399d6318-3d9f-4e00-88c8-2b310b5af781" xlink:type="simple">LEUA</named-content>-23194) • <italic>idem</italic> (1 ♂ <named-content xmlns:xlink="http://www.w3.org/1999/xlink" content-type="dwc:collectionCode" xlink:title="LABORATORIO DE ENTOMOLOGIA UNIVERSIDAD DE LA AMAZONIA" xlink:href="https://scientific-collections.gbif.org/collection/399d6318-3d9f-4e00-88c8-2b310b5af781" xlink:type="simple">LEUA</named-content>-23195) • <italic>idem</italic> (1 ♂ <named-content xmlns:xlink="http://www.w3.org/1999/xlink" content-type="dwc:collectionCode" xlink:title="LABORATORIO DE ENTOMOLOGIA UNIVERSIDAD DE LA AMAZONIA" xlink:href="https://scientific-collections.gbif.org/collection/399d6318-3d9f-4e00-88c8-2b310b5af781" xlink:type="simple">LEUA</named-content>-23196) • <italic>idem</italic> (1 ♂ <named-content xmlns:xlink="http://www.w3.org/1999/xlink" content-type="dwc:collectionCode" xlink:title="LABORATORIO DE ENTOMOLOGIA UNIVERSIDAD DE LA AMAZONIA" xlink:href="https://scientific-collections.gbif.org/collection/399d6318-3d9f-4e00-88c8-2b310b5af781" xlink:type="simple">LEUA</named-content>-23197) • <italic>idem</italic> (1 ♂ <named-content xmlns:xlink="http://www.w3.org/1999/xlink" content-type="dwc:collectionCode" xlink:title="LABORATORIO DE ENTOMOLOGIA UNIVERSIDAD DE LA AMAZONIA" xlink:href="https://scientific-collections.gbif.org/collection/399d6318-3d9f-4e00-88c8-2b310b5af781" xlink:type="simple">LEUA</named-content>-23198) • <italic>idem</italic> (1 ♂ <named-content xmlns:xlink="http://www.w3.org/1999/xlink" content-type="dwc:collectionCode" xlink:title="LABORATORIO DE ENTOMOLOGIA UNIVERSIDAD DE LA AMAZONIA" xlink:href="https://scientific-collections.gbif.org/collection/399d6318-3d9f-4e00-88c8-2b310b5af781" xlink:type="simple">LEUA</named-content>-23199) • <italic>idem</italic> (1 ♂ <named-content xmlns:xlink="http://www.w3.org/1999/xlink" content-type="dwc:collectionCode" xlink:title="LABORATORIO DE ENTOMOLOGIA UNIVERSIDAD DE LA AMAZONIA" xlink:href="https://scientific-collections.gbif.org/collection/399d6318-3d9f-4e00-88c8-2b310b5af781" xlink:type="simple">LEUA</named-content>-23200) • <italic>idem</italic> (1 ♂ <named-content xmlns:xlink="http://www.w3.org/1999/xlink" content-type="dwc:collectionCode" xlink:title="LABORATORIO DE ENTOMOLOGIA UNIVERSIDAD DE LA AMAZONIA" xlink:href="https://scientific-collections.gbif.org/collection/399d6318-3d9f-4e00-88c8-2b310b5af781" xlink:type="simple">LEUA</named-content>-23201) • <italic>idem</italic> (1 ♂ <named-content xmlns:xlink="http://www.w3.org/1999/xlink" content-type="dwc:collectionCode" xlink:title="LABORATORIO DE ENTOMOLOGIA UNIVERSIDAD DE LA AMAZONIA" xlink:href="https://scientific-collections.gbif.org/collection/399d6318-3d9f-4e00-88c8-2b310b5af781" xlink:type="simple">LEUA</named-content>-23202) • <italic>idem</italic> (1 ♂ <named-content xmlns:xlink="http://www.w3.org/1999/xlink" content-type="dwc:collectionCode" xlink:title="LABORATORIO DE ENTOMOLOGIA UNIVERSIDAD DE LA AMAZONIA" xlink:href="https://scientific-collections.gbif.org/collection/399d6318-3d9f-4e00-88c8-2b310b5af781" xlink:type="simple">LEUA</named-content>-23203) • <italic>idem</italic> (1 ♂ <named-content xmlns:xlink="http://www.w3.org/1999/xlink" content-type="dwc:collectionCode" xlink:title="LABORATORIO DE ENTOMOLOGIA UNIVERSIDAD DE LA AMAZONIA" xlink:href="https://scientific-collections.gbif.org/collection/399d6318-3d9f-4e00-88c8-2b310b5af781" xlink:type="simple">LEUA</named-content>-23204) • <italic>idem</italic> (1 ♂ <named-content xmlns:xlink="http://www.w3.org/1999/xlink" content-type="dwc:collectionCode" xlink:title="LABORATORIO DE ENTOMOLOGIA UNIVERSIDAD DE LA AMAZONIA" xlink:href="https://scientific-collections.gbif.org/collection/399d6318-3d9f-4e00-88c8-2b310b5af781" xlink:type="simple">LEUA</named-content>-23205) • <italic>idem</italic> (1 ♂ <named-content xmlns:xlink="http://www.w3.org/1999/xlink" content-type="dwc:collectionCode" xlink:title="LABORATORIO DE ENTOMOLOGIA UNIVERSIDAD DE LA AMAZONIA" xlink:href="https://scientific-collections.gbif.org/collection/399d6318-3d9f-4e00-88c8-2b310b5af781" xlink:type="simple">LEUA</named-content>-23206) • <italic>idem</italic> (1 ♂ <named-content xmlns:xlink="http://www.w3.org/1999/xlink" content-type="dwc:collectionCode" xlink:title="LABORATORIO DE ENTOMOLOGIA UNIVERSIDAD DE LA AMAZONIA" xlink:href="https://scientific-collections.gbif.org/collection/399d6318-3d9f-4e00-88c8-2b310b5af781" xlink:type="simple">LEUA</named-content>-23207) • <italic>idem</italic> (1 ♂ <named-content xmlns:xlink="http://www.w3.org/1999/xlink" content-type="dwc:collectionCode" xlink:title="LABORATORIO DE ENTOMOLOGIA UNIVERSIDAD DE LA AMAZONIA" xlink:href="https://scientific-collections.gbif.org/collection/399d6318-3d9f-4e00-88c8-2b310b5af781" xlink:type="simple">LEUA</named-content>-23208) • <italic>idem</italic> (1 ♂ <named-content xmlns:xlink="http://www.w3.org/1999/xlink" content-type="dwc:collectionCode" xlink:title="LABORATORIO DE ENTOMOLOGIA UNIVERSIDAD DE LA AMAZONIA" xlink:href="https://scientific-collections.gbif.org/collection/399d6318-3d9f-4e00-88c8-2b310b5af781" xlink:type="simple">LEUA</named-content>-23209) • <italic>idem</italic> (1 ♂ <named-content xmlns:xlink="http://www.w3.org/1999/xlink" content-type="dwc:collectionCode" xlink:title="LABORATORIO DE ENTOMOLOGIA UNIVERSIDAD DE LA AMAZONIA" xlink:href="https://scientific-collections.gbif.org/collection/399d6318-3d9f-4e00-88c8-2b310b5af781" xlink:type="simple">LEUA</named-content>-23210) • <italic>idem</italic> (1 ♂ <named-content xmlns:xlink="http://www.w3.org/1999/xlink" content-type="dwc:collectionCode" xlink:title="LABORATORIO DE ENTOMOLOGIA UNIVERSIDAD DE LA AMAZONIA" xlink:href="https://scientific-collections.gbif.org/collection/399d6318-3d9f-4e00-88c8-2b310b5af781" xlink:type="simple">LEUA</named-content>-23211) • <italic>idem</italic> (1 ♂ <named-content xmlns:xlink="http://www.w3.org/1999/xlink" content-type="dwc:collectionCode" xlink:title="LABORATORIO DE ENTOMOLOGIA UNIVERSIDAD DE LA AMAZONIA" xlink:href="https://scientific-collections.gbif.org/collection/399d6318-3d9f-4e00-88c8-2b310b5af781" xlink:type="simple">LEUA</named-content>-23212) • <italic>idem</italic> (1 ♂ <named-content xmlns:xlink="http://www.w3.org/1999/xlink" content-type="dwc:collectionCode" xlink:title="LABORATORIO DE ENTOMOLOGIA UNIVERSIDAD DE LA AMAZONIA" xlink:href="https://scientific-collections.gbif.org/collection/399d6318-3d9f-4e00-88c8-2b310b5af781" xlink:type="simple">LEUA</named-content>-23213) • <italic>idem</italic> (1 ♂ <named-content xmlns:xlink="http://www.w3.org/1999/xlink" content-type="dwc:collectionCode" xlink:title="LABORATORIO DE ENTOMOLOGIA UNIVERSIDAD DE LA AMAZONIA" xlink:href="https://scientific-collections.gbif.org/collection/399d6318-3d9f-4e00-88c8-2b310b5af781" xlink:type="simple">LEUA</named-content>-23214) • <italic>idem</italic> (1 ♂ <named-content xmlns:xlink="http://www.w3.org/1999/xlink" content-type="dwc:collectionCode" xlink:title="LABORATORIO DE ENTOMOLOGIA UNIVERSIDAD DE LA AMAZONIA" xlink:href="https://scientific-collections.gbif.org/collection/399d6318-3d9f-4e00-88c8-2b310b5af781" xlink:type="simple">LEUA</named-content>-23215) • <italic>idem</italic> (1 ♂ <named-content xmlns:xlink="http://www.w3.org/1999/xlink" content-type="dwc:collectionCode" xlink:title="LABORATORIO DE ENTOMOLOGIA UNIVERSIDAD DE LA AMAZONIA" xlink:href="https://scientific-collections.gbif.org/collection/399d6318-3d9f-4e00-88c8-2b310b5af781" xlink:type="simple">LEUA</named-content>-23216) • <italic>idem</italic> (1 ♂ <named-content xmlns:xlink="http://www.w3.org/1999/xlink" content-type="dwc:collectionCode" xlink:title="LABORATORIO DE ENTOMOLOGIA UNIVERSIDAD DE LA AMAZONIA" xlink:href="https://scientific-collections.gbif.org/collection/399d6318-3d9f-4e00-88c8-2b310b5af781" xlink:type="simple">LEUA</named-content>-23217) • <italic>idem</italic> (1 ♂ <named-content xmlns:xlink="http://www.w3.org/1999/xlink" content-type="dwc:collectionCode" xlink:title="LABORATORIO DE ENTOMOLOGIA UNIVERSIDAD DE LA AMAZONIA" xlink:href="https://scientific-collections.gbif.org/collection/399d6318-3d9f-4e00-88c8-2b310b5af781" xlink:type="simple">LEUA</named-content>-23218) • <italic>idem</italic> (1 ♂ <named-content xmlns:xlink="http://www.w3.org/1999/xlink" content-type="dwc:collectionCode" xlink:title="LABORATORIO DE ENTOMOLOGIA UNIVERSIDAD DE LA AMAZONIA" xlink:href="https://scientific-collections.gbif.org/collection/399d6318-3d9f-4e00-88c8-2b310b5af781" xlink:type="simple">LEUA</named-content>-23219) • <italic>idem</italic> (1 ♂ <named-content xmlns:xlink="http://www.w3.org/1999/xlink" content-type="dwc:collectionCode" xlink:title="LABORATORIO DE ENTOMOLOGIA UNIVERSIDAD DE LA AMAZONIA" xlink:href="https://scientific-collections.gbif.org/collection/399d6318-3d9f-4e00-88c8-2b310b5af781" xlink:type="simple">LEUA</named-content>-23220) • <italic>idem</italic> (1 ♂ <named-content xmlns:xlink="http://www.w3.org/1999/xlink" content-type="dwc:collectionCode" xlink:title="LABORATORIO DE ENTOMOLOGIA UNIVERSIDAD DE LA AMAZONIA" xlink:href="https://scientific-collections.gbif.org/collection/399d6318-3d9f-4e00-88c8-2b310b5af781" xlink:type="simple">LEUA</named-content>-23221) • <italic>idem</italic> (1 ♂ <named-content xmlns:xlink="http://www.w3.org/1999/xlink" content-type="dwc:collectionCode" xlink:title="LABORATORIO DE ENTOMOLOGIA UNIVERSIDAD DE LA AMAZONIA" xlink:href="https://scientific-collections.gbif.org/collection/399d6318-3d9f-4e00-88c8-2b310b5af781" xlink:type="simple">LEUA</named-content>-23222) • <italic>idem</italic> (1 ♂ <named-content xmlns:xlink="http://www.w3.org/1999/xlink" content-type="dwc:collectionCode" xlink:title="LABORATORIO DE ENTOMOLOGIA UNIVERSIDAD DE LA AMAZONIA" xlink:href="https://scientific-collections.gbif.org/collection/399d6318-3d9f-4e00-88c8-2b310b5af781" xlink:type="simple">LEUA</named-content>-23223) • <italic>idem</italic> (1 ♂ <named-content xmlns:xlink="http://www.w3.org/1999/xlink" content-type="dwc:collectionCode" xlink:title="LABORATORIO DE ENTOMOLOGIA UNIVERSIDAD DE LA AMAZONIA" xlink:href="https://scientific-collections.gbif.org/collection/399d6318-3d9f-4e00-88c8-2b310b5af781" xlink:type="simple">LEUA</named-content>-23224) • <italic>idem</italic> (1 ♂ <named-content xmlns:xlink="http://www.w3.org/1999/xlink" content-type="dwc:collectionCode" xlink:title="LABORATORIO DE ENTOMOLOGIA UNIVERSIDAD DE LA AMAZONIA" xlink:href="https://scientific-collections.gbif.org/collection/399d6318-3d9f-4e00-88c8-2b310b5af781" xlink:type="simple">LEUA</named-content>-23225) • <italic>idem</italic> (1 ♂ <named-content xmlns:xlink="http://www.w3.org/1999/xlink" content-type="dwc:collectionCode" xlink:title="LABORATORIO DE ENTOMOLOGIA UNIVERSIDAD DE LA AMAZONIA" xlink:href="https://scientific-collections.gbif.org/collection/399d6318-3d9f-4e00-88c8-2b310b5af781" xlink:type="simple">LEUA</named-content>-23226) • <italic>idem</italic> (1 ♂ <named-content xmlns:xlink="http://www.w3.org/1999/xlink" content-type="dwc:collectionCode" xlink:title="LABORATORIO DE ENTOMOLOGIA UNIVERSIDAD DE LA AMAZONIA" xlink:href="https://scientific-collections.gbif.org/collection/399d6318-3d9f-4e00-88c8-2b310b5af781" xlink:type="simple">LEUA</named-content>-23227) • <italic>idem</italic> (1 ♂ <named-content xmlns:xlink="http://www.w3.org/1999/xlink" content-type="dwc:collectionCode" xlink:title="LABORATORIO DE ENTOMOLOGIA UNIVERSIDAD DE LA AMAZONIA" xlink:href="https://scientific-collections.gbif.org/collection/399d6318-3d9f-4e00-88c8-2b310b5af781" xlink:type="simple">LEUA</named-content>-23228) • <italic>idem</italic> (1 ♂ <named-content xmlns:xlink="http://www.w3.org/1999/xlink" content-type="dwc:collectionCode" xlink:title="LABORATORIO DE ENTOMOLOGIA UNIVERSIDAD DE LA AMAZONIA" xlink:href="https://scientific-collections.gbif.org/collection/399d6318-3d9f-4e00-88c8-2b310b5af781" xlink:type="simple">LEUA</named-content>-23229) • <italic>idem</italic> (1 ♂ <named-content xmlns:xlink="http://www.w3.org/1999/xlink" content-type="dwc:collectionCode" xlink:title="LABORATORIO DE ENTOMOLOGIA UNIVERSIDAD DE LA AMAZONIA" xlink:href="https://scientific-collections.gbif.org/collection/399d6318-3d9f-4e00-88c8-2b310b5af781" xlink:type="simple">LEUA</named-content>-23230) • <italic>idem</italic> (1 ♂ <named-content xmlns:xlink="http://www.w3.org/1999/xlink" content-type="dwc:collectionCode" xlink:title="LABORATORIO DE ENTOMOLOGIA UNIVERSIDAD DE LA AMAZONIA" xlink:href="https://scientific-collections.gbif.org/collection/399d6318-3d9f-4e00-88c8-2b310b5af781" xlink:type="simple">LEUA</named-content>-23231) • <italic>idem</italic> (1 ♂ <named-content xmlns:xlink="http://www.w3.org/1999/xlink" content-type="dwc:collectionCode" xlink:title="LABORATORIO DE ENTOMOLOGIA UNIVERSIDAD DE LA AMAZONIA" xlink:href="https://scientific-collections.gbif.org/collection/399d6318-3d9f-4e00-88c8-2b310b5af781" xlink:type="simple">LEUA</named-content>-23232) • <italic>idem</italic> (1 ♂ <named-content xmlns:xlink="http://www.w3.org/1999/xlink" content-type="dwc:collectionCode" xlink:title="LABORATORIO DE ENTOMOLOGIA UNIVERSIDAD DE LA AMAZONIA" xlink:href="https://scientific-collections.gbif.org/collection/399d6318-3d9f-4e00-88c8-2b310b5af781" xlink:type="simple">LEUA</named-content>-23233) • <italic>idem</italic> (1 ♂ <named-content xmlns:xlink="http://www.w3.org/1999/xlink" content-type="dwc:collectionCode" xlink:title="LABORATORIO DE ENTOMOLOGIA UNIVERSIDAD DE LA AMAZONIA" xlink:href="https://scientific-collections.gbif.org/collection/399d6318-3d9f-4e00-88c8-2b310b5af781" xlink:type="simple">LEUA</named-content>-23234) • <italic>idem</italic> (1 ♂ <named-content xmlns:xlink="http://www.w3.org/1999/xlink" content-type="dwc:collectionCode" xlink:title="LABORATORIO DE ENTOMOLOGIA UNIVERSIDAD DE LA AMAZONIA" xlink:href="https://scientific-collections.gbif.org/collection/399d6318-3d9f-4e00-88c8-2b310b5af781" xlink:type="simple">LEUA</named-content>-23235) • <italic>idem</italic> (1 ♂ <named-content xmlns:xlink="http://www.w3.org/1999/xlink" content-type="dwc:collectionCode" xlink:title="LABORATORIO DE ENTOMOLOGIA UNIVERSIDAD DE LA AMAZONIA" xlink:href="https://scientific-collections.gbif.org/collection/399d6318-3d9f-4e00-88c8-2b310b5af781" xlink:type="simple">LEUA</named-content>-23236) • <italic>idem</italic> (1 ♂ <named-content xmlns:xlink="http://www.w3.org/1999/xlink" content-type="dwc:collectionCode" xlink:title="LABORATORIO DE ENTOMOLOGIA UNIVERSIDAD DE LA AMAZONIA" xlink:href="https://scientific-collections.gbif.org/collection/399d6318-3d9f-4e00-88c8-2b310b5af781" xlink:type="simple">LEUA</named-content>-23237) • <italic>idem</italic> (1 ♂ <named-content xmlns:xlink="http://www.w3.org/1999/xlink" content-type="dwc:collectionCode" xlink:title="LABORATORIO DE ENTOMOLOGIA UNIVERSIDAD DE LA AMAZONIA" xlink:href="https://scientific-collections.gbif.org/collection/399d6318-3d9f-4e00-88c8-2b310b5af781" xlink:type="simple">LEUA</named-content>-23238).</p></tp:treatment-sec><tp:treatment-sec sec-type="Etymology"><title>Etymology.</title><p>The specific epithet refers to the zone of the type locality, Andean-Amazonian transition in Florencia, Caquetá, Colombia.</p></tp:treatment-sec><tp:treatment-sec sec-type="Geographical distribution"><title>Geographical distribution.</title><p>Colombia (Caquetá, Florencia) (Fig. <xref ref-type="fig" rid="F3">3A</xref>).</p></tp:treatment-sec><tp:treatment-sec sec-type="Habitat"><title>Habitat.</title><p>The specimens were collected in a Malaise trap placed over a creek in low montane rainforest with dense secondary vegetation in the Andean-Amazonian transition corridor of Colombia (CAM 2018) (Fig. <xref ref-type="fig" rid="F3">3B</xref>).</p></tp:treatment-sec><tp:treatment-sec sec-type="Taxonomic notes"><title>Taxonomic notes.</title><p><italic><tp:taxon-name><tp:taxon-name-part taxon-name-part-type="genus" reg="Asymphyloptera">Asymphyloptera</tp:taxon-name-part> <tp:taxon-name-part taxon-name-part-type="species" reg="andinoamazonica">andinoamazonica</tp:taxon-name-part></tp:taxon-name></italic> Ramos-Pastrana &amp; Córdoba-Suarez, sp. nov. runs to <italic><tp:taxon-name><tp:taxon-name-part taxon-name-part-type="genus" reg="Asymphyloptera">A.</tp:taxon-name-part> <tp:taxon-name-part taxon-name-part-type="species" reg="miraflorensis">miraflorensis</tp:taxon-name-part></tp:taxon-name></italic> Ramos-Pastrana, Córdoba-Suarez &amp; Sinclair, 2023 in couplet 8 of the key presented by <xref ref-type="bibr" rid="B9">Ramos-Pastrana et al. (2023)</xref>. It differs from <italic><tp:taxon-name><tp:taxon-name-part taxon-name-part-type="genus" reg="Asymphyloptera">A.</tp:taxon-name-part> <tp:taxon-name-part taxon-name-part-type="species" reg="miraflorensis">miraflorensis</tp:taxon-name-part></tp:taxon-name></italic> by having the epandrium with upper margin gradually narrowing (Fig. <xref ref-type="fig" rid="F1">1E, F</xref>) [vs. epandrium with upper margin flattened (<xref ref-type="bibr" rid="B9">Ramos-Pastrana et al. 2023</xref>, figs 5, 6)]; phallus approximately 2.5× longer than the epandrium (Fig. <xref ref-type="fig" rid="F1">1E, F</xref>) [vs. phallus subequal in length to epandrium (<xref ref-type="bibr" rid="B9">Ramos-Pastrana et al. 2023</xref>, figs 5, 6)]; ejaculatory apodeme with acute base (Fig. <xref ref-type="fig" rid="F1">1E, F</xref>); [vs. ejaculatory apodeme with truncate base (<xref ref-type="bibr" rid="B9">Ramos-Pastrana et al. 2023</xref>, figs 5, 6)].</p></tp:treatment-sec><tp:treatment-sec><!--Section generated to contain objects referenced in tp:taxon-treatment.--><fig id="F3" position="float" orientation="portrait"><object-id xmlns:xlink="http://www.w3.org/1999/xlink" content-type="doi" xlink:type="simple">10.3897/zookeys.1278.188430.figure3</object-id><object-id xmlns:xlink="http://www.w3.org/1999/xlink" content-type="arpha" xlink:type="simple">F0351760-A4FB-5CA6-8383-6BA74F58A4B6</object-id><label>Figure 3.</label><caption><p><bold>A</bold>. Geographical distribution for all species of <italic><tp:taxon-name><tp:taxon-name-part taxon-name-part-type="genus" reg="Asymphyloptera">Asymphyloptera</tp:taxon-name-part></tp:taxon-name></italic> in Colombia; <bold>B</bold>. Six-meter-long Malaise trap stretched across a small stream in the habitat of <italic><tp:taxon-name><tp:taxon-name-part taxon-name-part-type="genus" reg="Asymphyloptera">Asymphyloptera</tp:taxon-name-part> <tp:taxon-name-part taxon-name-part-type="species" reg="andinoamazonica">andinoamazonica</tp:taxon-name-part></tp:taxon-name></italic> Ramos-Pastrana &amp; Córdoba-Suarez, sp. nov.</p></caption><graphic xmlns:xlink="http://www.w3.org/1999/xlink" xlink:href="zookeys-1278-215_article-188430__-g003.jpg" id="oo_1613753.jpg" position="float" orientation="portrait" xlink:type="simple"><uri content-type="original_file" xlink:type="simple">https://binary.pensoft.net/fig/1613753</uri></graphic></fig></tp:treatment-sec><ref-list><ref id="B9"><mixed-citation xmlns:xlink="http://www.w3.org/1999/xlink" xlink:type="simple">Ramos-Pastrana Y, Córdoba-Suarez E, Sinclair BJ (2023) Two new species of <italic><tp:taxon-name><tp:taxon-name-part taxon-name-part-type="genus">Asymphyloptera</tp:taxon-name-part></tp:taxon-name></italic> Collin (<tp:taxon-name><tp:taxon-name-part taxon-name-part-type="order">Diptera</tp:taxon-name-part></tp:taxon-name>: <tp:taxon-name><tp:taxon-name-part taxon-name-part-type="family">Empididae</tp:taxon-name-part></tp:taxon-name>: <tp:taxon-name><tp:taxon-name-part taxon-name-part-type="subfamily">Clinocerinae</tp:taxon-name-part></tp:taxon-name>) from Colombia, with an updated key to males of New World species. Zootaxa 5374(3): 437–444. <ext-link xlink:href="10.11646/zootaxa.5374.3.8" ext-link-type="doi" xlink:type="simple">https://doi.org/10.11646/zootaxa.5374.3.8</ext-link></mixed-citation></ref></ref-list></tp:taxon-treatment>
