# Supplementary material for: A new species of Asymphyloptera Collin (Diptera, Empididae, Clinocerinae) from the Colombian Andean-Amazon cloud forest, and an updated key to males of South American species
Source: Zookeys. 2026 Apr 30;1278:215–24. doi: 10.3897/zookeys.1278.188430 (PMC13153813; doi:10.3897/zookeys.1278.188430)
Supplement: XML Treatment for Asymphyloptera tama [file zookeys.1278.188430-treatment4.xml]

<!DOCTYPE tp:taxon-treatment
  PUBLIC "-//TaxonX//DTD Taxonomic Treatment Publishing DTD v0 20100105//EN" "tax-treatment-NSO.dtd">
<tp:taxon-treatment xmlns:tp="http://www.plazi.org/taxpub"><tp:treatment-meta><kwd-group><label>Taxon classification</label><kwd>
                <named-content content-type="kingdom">Animalia</named-content>
              </kwd><kwd>
                <named-content content-type="order">Diptera</named-content>
              </kwd><kwd>
                <named-content content-type="family">Empididae</named-content>
              </kwd></kwd-group><mixed-citation publication-type="journal"><person-group><name><surname>Ramos-Pastrana</surname><given-names>Yardany</given-names></name><name><surname>Córdoba-Suarez</surname><given-names>Eric</given-names></name><name><surname>Gamboa</surname><given-names>Jean</given-names></name></person-group><article-title>A new species of <italic><tp:taxon-name><tp:taxon-name-part taxon-name-part-type="genus" reg="Asymphyloptera">Asymphyloptera</tp:taxon-name-part></tp:taxon-name></italic> Collin (<tp:taxon-name><tp:taxon-name-part taxon-name-part-type="order" reg="Diptera">Diptera</tp:taxon-name-part></tp:taxon-name>, <tp:taxon-name><tp:taxon-name-part taxon-name-part-type="family" reg="Empididae">Empididae</tp:taxon-name-part></tp:taxon-name>, <tp:taxon-name><tp:taxon-name-part taxon-name-part-type="subfamily" reg="Clinocerinae">Clinocerinae</tp:taxon-name-part></tp:taxon-name>) from the Colombian Andean-Amazon cloud forest, and an updated key to males of South American species</article-title><source>Zookeys</source><day>30</day><month>04</month><year>2026</year><volume>1278</volume><fpage>215</fpage><lpage>224</lpage><pub-id pub-id-type="doi">10.3897/zookeys.1278.188430</pub-id></mixed-citation></tp:treatment-meta><tp:nomenclature><tp:taxon-name><object-id xmlns:xlink="http://www.w3.org/1999/xlink" content-type="arpha" xlink:type="simple">F4C6CBC1-3D2C-5918-B0DF-E5B5CE2D7F0E</object-id>
                    		<tp:taxon-name-part taxon-name-part-type="genus" reg="Asymphyloptera">Asymphyloptera</tp:taxon-name-part> <tp:taxon-name-part taxon-name-part-type="species" reg="tama">tama</tp:taxon-name-part>
                    	</tp:taxon-name><tp:taxon-authority>Ramos-Pastrana, Córdoba-Suarez &amp; Sinclair, 2023</tp:taxon-authority><xref ref-type="fig" rid="F2">Figs 2B</xref><xref ref-type="fig" rid="F3">, 3A</xref><tp:nomenclature-citation-list><tp:nomenclature-citation><tp:taxon-name><tp:taxon-name-part taxon-name-part-type="genus" reg="Asymphyloptera">Asymphyloptera</tp:taxon-name-part> <tp:taxon-name-part taxon-name-part-type="species" reg="tama">tama</tp:taxon-name-part></tp:taxon-name><comment> Ramos-Pastrana et al., 2023: 440.</comment></tp:nomenclature-citation></tp:nomenclature-citation-list></tp:nomenclature><tp:treatment-sec sec-type="Diagnosis"><title>Diagnosis.</title><p>Postpedicel with white setae, medial setae shorter than lateral and dorsal setae; 3 dorsocentral setae, anterior dorsocentral setae offset; and phallus slightly arched medially, apex pointed, hook-shaped, with membrane expanded posteriorly (<xref ref-type="bibr" rid="B9">Ramos-Pastrana et al. 2023</xref>).</p></tp:treatment-sec><tp:treatment-sec sec-type="Material examined"><title>Material examined.</title><p>(33 ♂). Colombia • Caquetá, Florencia, Vda.[Vereda] Sucre, Finca La Ruidosa, <named-content xmlns:xlink="http://www.w3.org/1999/xlink" content-type="dwc:verbatimCoordinates" xlink:type="simple">01°52'12"N, 75°40'09"W</named-content>, 2292 m[eters], 26–28.Sep[IX]–2023, Y. Ramos-Pastrana leg. (1 ♂ <named-content xmlns:xlink="http://www.w3.org/1999/xlink" content-type="dwc:collectionCode" xlink:title="LABORATORIO DE ENTOMOLOGIA UNIVERSIDAD DE LA AMAZONIA" xlink:href="https://scientific-collections.gbif.org/collection/399d6318-3d9f-4e00-88c8-2b310b5af781" xlink:type="simple">LEUA</named-content>-23263) (photographed specimen) / Captura con trampa Malaise en bh-MB [Bosque húmedo montano bajo] (Vegetación secundaria) • <italic>idem</italic> (1 ♂ <named-content xmlns:xlink="http://www.w3.org/1999/xlink" content-type="dwc:collectionCode" xlink:title="LABORATORIO DE ENTOMOLOGIA UNIVERSIDAD DE LA AMAZONIA" xlink:href="https://scientific-collections.gbif.org/collection/399d6318-3d9f-4e00-88c8-2b310b5af781" xlink:type="simple">LEUA</named-content>-23264) • <italic>idem</italic> (1 ♂ <named-content xmlns:xlink="http://www.w3.org/1999/xlink" content-type="dwc:collectionCode" xlink:title="LABORATORIO DE ENTOMOLOGIA UNIVERSIDAD DE LA AMAZONIA" xlink:href="https://scientific-collections.gbif.org/collection/399d6318-3d9f-4e00-88c8-2b310b5af781" xlink:type="simple">LEUA</named-content>-23265) • <italic>idem</italic> (1 ♂ <named-content xmlns:xlink="http://www.w3.org/1999/xlink" content-type="dwc:collectionCode" xlink:title="LABORATORIO DE ENTOMOLOGIA UNIVERSIDAD DE LA AMAZONIA" xlink:href="https://scientific-collections.gbif.org/collection/399d6318-3d9f-4e00-88c8-2b310b5af781" xlink:type="simple">LEUA</named-content>-23266) • <italic>idem</italic> (1 ♂ <named-content xmlns:xlink="http://www.w3.org/1999/xlink" content-type="dwc:collectionCode" xlink:title="LABORATORIO DE ENTOMOLOGIA UNIVERSIDAD DE LA AMAZONIA" xlink:href="https://scientific-collections.gbif.org/collection/399d6318-3d9f-4e00-88c8-2b310b5af781" xlink:type="simple">LEUA</named-content>-23267) • <italic>idem</italic> (1 ♂ <named-content xmlns:xlink="http://www.w3.org/1999/xlink" content-type="dwc:collectionCode" xlink:title="LABORATORIO DE ENTOMOLOGIA UNIVERSIDAD DE LA AMAZONIA" xlink:href="https://scientific-collections.gbif.org/collection/399d6318-3d9f-4e00-88c8-2b310b5af781" xlink:type="simple">LEUA</named-content>-23268) • <italic>idem</italic> (1 ♂ <named-content xmlns:xlink="http://www.w3.org/1999/xlink" content-type="dwc:collectionCode" xlink:title="LABORATORIO DE ENTOMOLOGIA UNIVERSIDAD DE LA AMAZONIA" xlink:href="https://scientific-collections.gbif.org/collection/399d6318-3d9f-4e00-88c8-2b310b5af781" xlink:type="simple">LEUA</named-content>-23269) • <italic>idem</italic> (1 ♂ <named-content xmlns:xlink="http://www.w3.org/1999/xlink" content-type="dwc:collectionCode" xlink:title="LABORATORIO DE ENTOMOLOGIA UNIVERSIDAD DE LA AMAZONIA" xlink:href="https://scientific-collections.gbif.org/collection/399d6318-3d9f-4e00-88c8-2b310b5af781" xlink:type="simple">LEUA</named-content>-23270) • <italic>idem</italic> (1 ♂ <named-content xmlns:xlink="http://www.w3.org/1999/xlink" content-type="dwc:collectionCode" xlink:title="LABORATORIO DE ENTOMOLOGIA UNIVERSIDAD DE LA AMAZONIA" xlink:href="https://scientific-collections.gbif.org/collection/399d6318-3d9f-4e00-88c8-2b310b5af781" xlink:type="simple">LEUA</named-content>-23271) • <italic>idem</italic> (1 ♂ <named-content xmlns:xlink="http://www.w3.org/1999/xlink" content-type="dwc:collectionCode" xlink:title="LABORATORIO DE ENTOMOLOGIA UNIVERSIDAD DE LA AMAZONIA" xlink:href="https://scientific-collections.gbif.org/collection/399d6318-3d9f-4e00-88c8-2b310b5af781" xlink:type="simple">LEUA</named-content>-23272) • <italic>idem</italic> (1 ♂ <named-content xmlns:xlink="http://www.w3.org/1999/xlink" content-type="dwc:collectionCode" xlink:title="LABORATORIO DE ENTOMOLOGIA UNIVERSIDAD DE LA AMAZONIA" xlink:href="https://scientific-collections.gbif.org/collection/399d6318-3d9f-4e00-88c8-2b310b5af781" xlink:type="simple">LEUA</named-content>-23273) • <italic>idem</italic> (1 ♂ <named-content xmlns:xlink="http://www.w3.org/1999/xlink" content-type="dwc:collectionCode" xlink:title="LABORATORIO DE ENTOMOLOGIA UNIVERSIDAD DE LA AMAZONIA" xlink:href="https://scientific-collections.gbif.org/collection/399d6318-3d9f-4e00-88c8-2b310b5af781" xlink:type="simple">LEUA</named-content>-23274) • <italic>idem</italic> (1 ♂ <named-content xmlns:xlink="http://www.w3.org/1999/xlink" content-type="dwc:collectionCode" xlink:title="LABORATORIO DE ENTOMOLOGIA UNIVERSIDAD DE LA AMAZONIA" xlink:href="https://scientific-collections.gbif.org/collection/399d6318-3d9f-4e00-88c8-2b310b5af781" xlink:type="simple">LEUA</named-content>-23275) • <italic>idem</italic> (1 ♂ <named-content xmlns:xlink="http://www.w3.org/1999/xlink" content-type="dwc:collectionCode" xlink:title="LABORATORIO DE ENTOMOLOGIA UNIVERSIDAD DE LA AMAZONIA" xlink:href="https://scientific-collections.gbif.org/collection/399d6318-3d9f-4e00-88c8-2b310b5af781" xlink:type="simple">LEUA</named-content>-23276) • <italic>idem</italic> (1 ♂ <named-content xmlns:xlink="http://www.w3.org/1999/xlink" content-type="dwc:collectionCode" xlink:title="LABORATORIO DE ENTOMOLOGIA UNIVERSIDAD DE LA AMAZONIA" xlink:href="https://scientific-collections.gbif.org/collection/399d6318-3d9f-4e00-88c8-2b310b5af781" xlink:type="simple">LEUA</named-content>-23277) • <italic>idem</italic> (1 ♂ <named-content xmlns:xlink="http://www.w3.org/1999/xlink" content-type="dwc:collectionCode" xlink:title="LABORATORIO DE ENTOMOLOGIA UNIVERSIDAD DE LA AMAZONIA" xlink:href="https://scientific-collections.gbif.org/collection/399d6318-3d9f-4e00-88c8-2b310b5af781" xlink:type="simple">LEUA</named-content>-23278) • <italic>idem</italic> (1 ♂ <named-content xmlns:xlink="http://www.w3.org/1999/xlink" content-type="dwc:collectionCode" xlink:title="LABORATORIO DE ENTOMOLOGIA UNIVERSIDAD DE LA AMAZONIA" xlink:href="https://scientific-collections.gbif.org/collection/399d6318-3d9f-4e00-88c8-2b310b5af781" xlink:type="simple">LEUA</named-content>-23279) • <italic>idem</italic> (1 ♂ <named-content xmlns:xlink="http://www.w3.org/1999/xlink" content-type="dwc:collectionCode" xlink:title="LABORATORIO DE ENTOMOLOGIA UNIVERSIDAD DE LA AMAZONIA" xlink:href="https://scientific-collections.gbif.org/collection/399d6318-3d9f-4e00-88c8-2b310b5af781" xlink:type="simple">LEUA</named-content>-23280) • <italic>idem</italic> (1 ♂ <named-content xmlns:xlink="http://www.w3.org/1999/xlink" content-type="dwc:collectionCode" xlink:title="LABORATORIO DE ENTOMOLOGIA UNIVERSIDAD DE LA AMAZONIA" xlink:href="https://scientific-collections.gbif.org/collection/399d6318-3d9f-4e00-88c8-2b310b5af781" xlink:type="simple">LEUA</named-content>-23281) • <italic>idem</italic> (1 ♂ <named-content xmlns:xlink="http://www.w3.org/1999/xlink" content-type="dwc:collectionCode" xlink:title="LABORATORIO DE ENTOMOLOGIA UNIVERSIDAD DE LA AMAZONIA" xlink:href="https://scientific-collections.gbif.org/collection/399d6318-3d9f-4e00-88c8-2b310b5af781" xlink:type="simple">LEUA</named-content>-23282) • <italic>idem</italic> (1 ♂ <named-content xmlns:xlink="http://www.w3.org/1999/xlink" content-type="dwc:collectionCode" xlink:title="LABORATORIO DE ENTOMOLOGIA UNIVERSIDAD DE LA AMAZONIA" xlink:href="https://scientific-collections.gbif.org/collection/399d6318-3d9f-4e00-88c8-2b310b5af781" xlink:type="simple">LEUA</named-content>-23283) • <italic>idem</italic> (1 ♂ <named-content xmlns:xlink="http://www.w3.org/1999/xlink" content-type="dwc:collectionCode" xlink:title="LABORATORIO DE ENTOMOLOGIA UNIVERSIDAD DE LA AMAZONIA" xlink:href="https://scientific-collections.gbif.org/collection/399d6318-3d9f-4e00-88c8-2b310b5af781" xlink:type="simple">LEUA</named-content>-23284) • <italic>idem</italic> (1 ♂ <named-content xmlns:xlink="http://www.w3.org/1999/xlink" content-type="dwc:collectionCode" xlink:title="LABORATORIO DE ENTOMOLOGIA UNIVERSIDAD DE LA AMAZONIA" xlink:href="https://scientific-collections.gbif.org/collection/399d6318-3d9f-4e00-88c8-2b310b5af781" xlink:type="simple">LEUA</named-content>-23285) • <italic>idem</italic> (1 ♂ <named-content xmlns:xlink="http://www.w3.org/1999/xlink" content-type="dwc:collectionCode" xlink:title="LABORATORIO DE ENTOMOLOGIA UNIVERSIDAD DE LA AMAZONIA" xlink:href="https://scientific-collections.gbif.org/collection/399d6318-3d9f-4e00-88c8-2b310b5af781" xlink:type="simple">LEUA</named-content>-23286) • <italic>idem</italic> (1 ♂ <named-content xmlns:xlink="http://www.w3.org/1999/xlink" content-type="dwc:collectionCode" xlink:title="LABORATORIO DE ENTOMOLOGIA UNIVERSIDAD DE LA AMAZONIA" xlink:href="https://scientific-collections.gbif.org/collection/399d6318-3d9f-4e00-88c8-2b310b5af781" xlink:type="simple">LEUA</named-content>-23287) • <italic>idem</italic> (1 ♂ <named-content xmlns:xlink="http://www.w3.org/1999/xlink" content-type="dwc:collectionCode" xlink:title="LABORATORIO DE ENTOMOLOGIA UNIVERSIDAD DE LA AMAZONIA" xlink:href="https://scientific-collections.gbif.org/collection/399d6318-3d9f-4e00-88c8-2b310b5af781" xlink:type="simple">LEUA</named-content>-23288) • <italic>idem</italic> (1 ♂ <named-content xmlns:xlink="http://www.w3.org/1999/xlink" content-type="dwc:collectionCode" xlink:title="LABORATORIO DE ENTOMOLOGIA UNIVERSIDAD DE LA AMAZONIA" xlink:href="https://scientific-collections.gbif.org/collection/399d6318-3d9f-4e00-88c8-2b310b5af781" xlink:type="simple">LEUA</named-content>-23289) • <italic>idem</italic> (1 ♂ <named-content xmlns:xlink="http://www.w3.org/1999/xlink" content-type="dwc:collectionCode" xlink:title="LABORATORIO DE ENTOMOLOGIA UNIVERSIDAD DE LA AMAZONIA" xlink:href="https://scientific-collections.gbif.org/collection/399d6318-3d9f-4e00-88c8-2b310b5af781" xlink:type="simple">LEUA</named-content>-23290) • <italic>idem</italic> (1 ♂ <named-content xmlns:xlink="http://www.w3.org/1999/xlink" content-type="dwc:collectionCode" xlink:title="LABORATORIO DE ENTOMOLOGIA UNIVERSIDAD DE LA AMAZONIA" xlink:href="https://scientific-collections.gbif.org/collection/399d6318-3d9f-4e00-88c8-2b310b5af781" xlink:type="simple">LEUA</named-content>-23291) • <italic>idem</italic> (1 ♂ <named-content xmlns:xlink="http://www.w3.org/1999/xlink" content-type="dwc:collectionCode" xlink:title="LABORATORIO DE ENTOMOLOGIA UNIVERSIDAD DE LA AMAZONIA" xlink:href="https://scientific-collections.gbif.org/collection/399d6318-3d9f-4e00-88c8-2b310b5af781" xlink:type="simple">LEUA</named-content>-23292) • <italic>idem</italic> (1 ♂ <named-content xmlns:xlink="http://www.w3.org/1999/xlink" content-type="dwc:collectionCode" xlink:title="LABORATORIO DE ENTOMOLOGIA UNIVERSIDAD DE LA AMAZONIA" xlink:href="https://scientific-collections.gbif.org/collection/399d6318-3d9f-4e00-88c8-2b310b5af781" xlink:type="simple">LEUA</named-content>-23293) • <italic>idem</italic> (1 ♂ <named-content xmlns:xlink="http://www.w3.org/1999/xlink" content-type="dwc:collectionCode" xlink:title="LABORATORIO DE ENTOMOLOGIA UNIVERSIDAD DE LA AMAZONIA" xlink:href="https://scientific-collections.gbif.org/collection/399d6318-3d9f-4e00-88c8-2b310b5af781" xlink:type="simple">LEUA</named-content>-23294) • <italic>idem</italic> (1 ♂ <named-content xmlns:xlink="http://www.w3.org/1999/xlink" content-type="dwc:collectionCode" xlink:title="LABORATORIO DE ENTOMOLOGIA UNIVERSIDAD DE LA AMAZONIA" xlink:href="https://scientific-collections.gbif.org/collection/399d6318-3d9f-4e00-88c8-2b310b5af781" xlink:type="simple">LEUA</named-content>-23295).</p></tp:treatment-sec><tp:treatment-sec sec-type="Geographical distribution"><title>Geographical distribution.</title><p>Colombia [Caquetá, Florencia (new record); Huila, Garzón] (Fig. <xref ref-type="fig" rid="F3">3A</xref>).</p><sec sec-type="Unidentified females of Asymphyloptera" id="sec7"><title>Unidentified females of <italic><tp:taxon-name><tp:taxon-name-part taxon-name-part-type="genus" reg="Asymphyloptera">Asymphyloptera</tp:taxon-name-part></tp:taxon-name></italic></title><p>A total of 126 female <italic><tp:taxon-name><tp:taxon-name-part taxon-name-part-type="genus" reg="Asymphyloptera">Asymphyloptera</tp:taxon-name-part></tp:taxon-name></italic> specimens were analyzed, which proved difficult to associate with their male counterparts due to their similarity to each other and to the females of <italic><tp:taxon-name><tp:taxon-name-part taxon-name-part-type="genus" reg="Asymphyloptera">A.</tp:taxon-name-part> <tp:taxon-name-part taxon-name-part-type="species" reg="tama">tama</tp:taxon-name-part></tp:taxon-name></italic> and <italic><tp:taxon-name><tp:taxon-name-part taxon-name-part-type="genus" reg="Asymphyloptera">A.</tp:taxon-name-part> <tp:taxon-name-part taxon-name-part-type="species" reg="miraflorensis">miraflorensis</tp:taxon-name-part></tp:taxon-name></italic>.</p></sec></tp:treatment-sec><tp:treatment-sec><!--Section generated to contain objects referenced in tp:taxon-treatment.--><fig id="F2" position="float" orientation="portrait"><object-id xmlns:xlink="http://www.w3.org/1999/xlink" content-type="doi" xlink:type="simple">10.3897/zookeys.1278.188430.figure2</object-id><object-id xmlns:xlink="http://www.w3.org/1999/xlink" content-type="arpha" xlink:type="simple">ECAD75AF-D17B-5E67-85BC-315D9322E878</object-id><label>Figure 2.</label><caption><p><bold>A</bold>. <italic><tp:taxon-name><tp:taxon-name-part taxon-name-part-type="genus" reg="Asymphyloptera">Asymphyloptera</tp:taxon-name-part> <tp:taxon-name-part taxon-name-part-type="species" reg="miraflorensis">miraflorensis</tp:taxon-name-part></tp:taxon-name></italic> Ramos-Pastrana, Córdoba-Suarez &amp; Sinclair, male, habitus, left lateral view (<named-content xmlns:xlink="http://www.w3.org/1999/xlink" content-type="dwc:collectionCode" xlink:title="LABORATORIO DE ENTOMOLOGIA UNIVERSIDAD DE LA AMAZONIA" xlink:href="https://scientific-collections.gbif.org/collection/399d6318-3d9f-4e00-88c8-2b310b5af781" xlink:type="simple">LEUA</named-content>–23239); <bold>B</bold>. <italic><tp:taxon-name><tp:taxon-name-part taxon-name-part-type="genus" reg="Asymphyloptera">Asymphyloptera</tp:taxon-name-part> <tp:taxon-name-part taxon-name-part-type="species" reg="tama">tama</tp:taxon-name-part></tp:taxon-name></italic> Ramos-Pastrana, Córdoba-Suarez &amp; Sinclair, male, habitus, left lateral view (<named-content xmlns:xlink="http://www.w3.org/1999/xlink" content-type="dwc:collectionCode" xlink:title="LABORATORIO DE ENTOMOLOGIA UNIVERSIDAD DE LA AMAZONIA" xlink:href="https://scientific-collections.gbif.org/collection/399d6318-3d9f-4e00-88c8-2b310b5af781" xlink:type="simple">LEUA</named-content>–23263).</p></caption><graphic xmlns:xlink="http://www.w3.org/1999/xlink" xlink:href="zookeys-1278-215_article-188430__-g002.jpg" id="oo_1613752.jpg" position="float" orientation="portrait" xlink:type="simple"><uri content-type="original_file" xlink:type="simple">https://binary.pensoft.net/fig/1613752</uri></graphic></fig><fig id="F3" position="float" orientation="portrait"><object-id xmlns:xlink="http://www.w3.org/1999/xlink" content-type="doi" xlink:type="simple">10.3897/zookeys.1278.188430.figure3</object-id><object-id xmlns:xlink="http://www.w3.org/1999/xlink" content-type="arpha" xlink:type="simple">F0351760-A4FB-5CA6-8383-6BA74F58A4B6</object-id><label>Figure 3.</label><caption><p><bold>A</bold>. Geographical distribution for all species of <italic><tp:taxon-name><tp:taxon-name-part taxon-name-part-type="genus" reg="Asymphyloptera">Asymphyloptera</tp:taxon-name-part></tp:taxon-name></italic> in Colombia; <bold>B</bold>. Six-meter-long Malaise trap stretched across a small stream in the habitat of <italic><tp:taxon-name><tp:taxon-name-part taxon-name-part-type="genus" reg="Asymphyloptera">Asymphyloptera</tp:taxon-name-part> <tp:taxon-name-part taxon-name-part-type="species" reg="andinoamazonica">andinoamazonica</tp:taxon-name-part></tp:taxon-name></italic> Ramos-Pastrana &amp; Córdoba-Suarez, sp. nov.</p></caption><graphic xmlns:xlink="http://www.w3.org/1999/xlink" xlink:href="zookeys-1278-215_article-188430__-g003.jpg" id="oo_1613753.jpg" position="float" orientation="portrait" xlink:type="simple"><uri content-type="original_file" xlink:type="simple">https://binary.pensoft.net/fig/1613753</uri></graphic></fig></tp:treatment-sec><ref-list><ref id="B9"><mixed-citation xmlns:xlink="http://www.w3.org/1999/xlink" xlink:type="simple">Ramos-Pastrana Y, Córdoba-Suarez E, Sinclair BJ (2023) Two new species of <italic><tp:taxon-name><tp:taxon-name-part taxon-name-part-type="genus">Asymphyloptera</tp:taxon-name-part></tp:taxon-name></italic> Collin (<tp:taxon-name><tp:taxon-name-part taxon-name-part-type="order">Diptera</tp:taxon-name-part></tp:taxon-name>: <tp:taxon-name><tp:taxon-name-part taxon-name-part-type="family">Empididae</tp:taxon-name-part></tp:taxon-name>: <tp:taxon-name><tp:taxon-name-part taxon-name-part-type="subfamily">Clinocerinae</tp:taxon-name-part></tp:taxon-name>) from Colombia, with an updated key to males of New World species. Zootaxa 5374(3): 437–444. <ext-link xlink:href="10.11646/zootaxa.5374.3.8" ext-link-type="doi" xlink:type="simple">https://doi.org/10.11646/zootaxa.5374.3.8</ext-link></mixed-citation></ref></ref-list></tp:taxon-treatment>
